# Supplementary material for: The ‘reverse loop’ technique for difficult left ventricular access during percutaneous balloon mitral valvuloplasty
Source: Eur Heart J Case Rep. 2025 Sep 18;9(10):ytaf457. doi: 10.1093/ehjcr/ytaf457 (PMC12495038; doi:10.1093/ehjcr/ytaf457)
Supplement: ytaf457_Supplementary_Data [file ytaf457_supplementary_data.zip]

Archive with 4 entries (4 files):
- Supplementary Video V2.mp4
- Supplementary Video V4.mp4
- Supplemetary Video V3.mp4
- Supplementary Video V1.mp4
